# Supplementary material for: Zeolites and Biochar Modulate Olive Fruit and Oil Polyphenolic Profile
Source: Antioxidants (Basel). 2022 Jul 6;11(7):1332. doi: 10.3390/antiox11071332 (PMC9311664; doi:10.3390/antiox11071332)
Supplement: Supplementary file 1 [file antioxidants-11-01332-s001.zip]

Archive with 1 entries (1 files):
- antioxidants-1768249-supplementary.pdf
